# Supplementary material for: Differential effects of antipsychotic drugs on contrast response functions of retinal ganglion cells in wild-type Sprague-Dawley rats and P23H retinitis pigmentosa rats
Source: PLoS One. 2019 Jun 10;14(6):e0218200. doi: 10.1371/journal.pone.0218200 (PMC6557501; doi:10.1371/journal.pone.0218200)
Supplement: S1 Dataset — Data for each figure are presented on separate sheets. (XLSX) [file pone.0218200.s001.xlsx]

## Sheet: Fig 2A1
	Control	Control	Control	Control	Control	Control	Control	Control	HAL	HAL	HAL	HAL	HAL	HAL	HAL	HAL
Cell #	0	0.04	0.06	0.085	0.13	0.26	0.51	0.83	0	0.04	0.06	0.085	0.13	0.26	0.51	0.83
1	0	0	0	2.53	2.57	11.48	15	18.69	0	0	0	0.75	0.37	3.49	9.18	15.48
2	0	5.4	10.13	18.44	23.23	32.45	20.78	24.06	0	0	1.38	2.89	6.18	14.79	35.8	31.4
3	0	0	0	0	2.49	21.35	34.81	44.32	0	0	0	0	0	7.61	11.37	28.56
4	0	0	0	1.99	5.03	30.48	39.86	48.35	0	0	0	1.86	6.06	22.61	24.16	54.82
5	0	5.6	7.66	12.89	16.04	33.62	45.36	48.86	0	4.19	8.66	13.49	19.19	42.77	39.67	53.8
6	0	9.11	14.26	19.43	24.16	36.13	36.9	33.08	0	0	1.69	1.35	7.03	23.79	26.66	41.21
7	0	6.41	15.8	22.73	29.94	40.84	42.78	42.48	0	4.76	12.95	24.31	32.16	49.19	39.49	40.44
8	0	0	0.47	0.79	5.41	32.85	45.63	54.02	0	0	1.12	1.42	6.37	37.65	36.75	51.81
9	0	0	0	0	3.32	29.75	37.24	46.23	0	3.79	7.91	9.68	16.08	38.51	40.55	70.99
10	0	4.87	18.37	21.18	28.05	38.77	42.27	40.64	0	3.04	8.59	18.78	26.01	43.28	36.89	41.16
11	0	10.24	22.36	25.46	31.26	41.25	45.63	47.66	0	2.65	6.04	19.82	27.04	43.1	37.23	43.81
12	0	4.12	6.64	10.75	14.66	30.35	39.28	35.39	0	2.02	1.98	4.15	9.73	22.76	37.52	43.32
13	0	2.13	4.95	6.86	9.25	22.14	37.45	38.5	0	0	0.78	2.32	4.4	12.18	26.89	46.33
14	0	4.05	7.21	12.33	18.99	41.26	56.3	54.83	0	1.02	1.91	5.38	10.69	28.88	49.88	67.22
15	0	0	0	0	0.41	20.86	34.55	39.9	0	0	0	1.36	0.93	10.94	25.98	48.79
16	0	5.96	13.54	13.84	32.1	43.77	50.2	44.19	0	0.92	1.54	2.82	5.27	20.9	31.07	41.77
17	0	4.18	11.55	11.48	31.08	46.38	53.75	44.81	0	1.14	4.17	8.69	9.25	27.26	36.61	46.98
18	0	5.74	16.58	16.46	39.77	50.3	52.79	47.31	0	0	2.35	8.86	9.65	41.01	49.61	49.06
19	0	5.53	5.97	9.55	23.83	49.21	66.52	60.47	0	0	1.19	3.15	5.01	20.98	37.08	54.88
20	0	0	2.7	2.22	5.9	37.61	57.16	60.08	0	0	0	0	0	26.49	39.77	61.37
21	0	0	0	0.82	6.48	20.91	48.07	48.25	0	2.11	2.52	3.17	5.44	18.14	34.36	38.04
22	0	4.66	10.87	13.44	28.25	40.55	39.42	31.16	0	2.51	2.79	11.62	14.94	41.94	40.63	33.26
23	0	4.63	13.95	16.05	35.44	52.41	59.27	49.65	0	2.14	3.09	10.15	10.01	33.78	44.91	48.78
24	0	3.25	8.41	11.45	27.43	51.1	63.65	58.48	0	0	2.39	5.13	4.29	12.94	23.42	30.17
25	0	0	0	0	1.2	6.73	31.1	31.82	0	0	0	0	0.67	0.8	2.98	19.81
26	0	0	0	0	0	3.12	5.72	7.19	0	0	0	1.55	0.99	1.76	10.76	17.45
27	0	2.27	5.89	8.22	20.05	39.16	50.17	41.53	0	0.84	1.06	4.91	4.17	17.72	27.74	42.54
28	0	9.46	16.73	22.76	40.64	50.7	44.89	33.29	0	0	2.44	4.67	8.97	28.29	44.22	45.85
29	0	10.3	16.55	22.26	39.46	45.53	43.99	33.42	0	0.62	1.7	6.12	10.32	29.89	46.11	53.71
30	0	4.92	12.13	22.54	23.18	31.71	31.83	30.59	0	0.78	2.32	4.43	9.25	28	37.58	42.43
31	0	1.65	5.28	10.56	21.43	37.22	45.65	49.76	0	0	0	0.5	1.93	13.17	26.22	45.89
32	0	0	3.52	8.64	18.09	27.15	36.25	37.91	0	0	3.61	4.92	6.18	7.58	16.92	31.46
33	0	1.05	4.26	5.57	14.56	30.05	34.61	39.35	0	0	0	1.56	2.91	9.87	14.43	28.52
34	0	1.02	2.07	2.92	7.24	17.65	25.23	30.5	0	0	0	0.21	0.45	4.11	8	14.28
35	0	0	1.81	1.31	4.28	11.13	29.04	33.24	0	1.09	1.39	1.1	1.77	7.47	17.79	36.9
36	0	3.73	5.35	7.84	10.64	30.64	39.23	34.78	0	0	2.55	5.37	5.52	23.33	42.26	46.27
37	0	2.41	6.42	10.34	13.2	30.07	39.79	39.73	0	0	0.69	1.75	2.18	9.99	20.89	27.24
38	0	5.66	9.47	12.98	10.95	13.14	17.41	15.41	0	0	0	0	1.99	9.04	15.27	14.65
39	0	4.87	10.08	15.01	22.62	33.19	36.15	37.73	0	0	2.07	4.44	9.35	19.08	27.23	36.59

## Sheet: Fig 2A2
	Control	Control	Control	Control	Control	Control	Control	Control	HAL	HAL	HAL	HAL	HAL	HAL	HAL	HAL
Cell #	0	0.04	0.06	0.085	0.13	0.26	0.51	0.83	0	0.04	0.06	0.085	0.13	0.26	0.51	0.83
1	0	0	0	0.58	0.75	2.3	3.62	8.3	0	0	0	0	0	0.43	2.31	5.13
2	0	0	0	0	0	0.86	1.76	6.1	0	0	0	0	0	0	1.41	3.4
3	0	0	0	0	0	1.17	1.76	5.65	0	0	0	0	0	0.47	2.01	4.66
4	0	0	0	0.64	1.87	7.03	7.75	13.22	0	0	0	0	0	0	2.87	8.15
5	0	0	0	0	2.27	3.86	7.2	18.35	0	0	0	0	0	0.78	3.82	9.91
6	0	0	0	0.94	1.01	3.18	1.66	7.58	0	0	0	0	1.39	1.31	2.67	5.71
7	0	0	0	0.67	2.12	4.05	5.9	13.92	0	0	0	0	0	1.09	2.29	4.85
8	0	0	0	0	0.99	3.83	4.76	12.28	0	0	0	0	0	0	1.77	6.19
9	0	0	0	0	0	1.8	3.31	5.46	0	0	0	0	0	0	1.33	4.38
10	0	1.37	2.98	2.98	1.97	3.97	11.69	16.17	0	0	0	0	4.77	15.59	14.46	21.8
11	0	0	1.21	3.33	5.33	14.23	19.9	28.16	0	1.03	2.69	5	13.95	24.64	28.64	28.92
12	0	0	0	1.7	5.37	16.92	31.47	43.11	0	4.1	8.83	14.03	19.01	41	41.1	67.82
13	0	0	0	1.44	2.67	6.76	15.82	24.71	0	0	0	0	0	1.89	6.81	20.92
14	0	0.33	1.84	2.7	3.35	4.22	6.67	9.7	0	0	0	0.49	0.35	5.26	8.04	11.51
15	0	0	0	2.54	2.03	19.79	37.76	53.8	0	0	0	0	0	11.55	36.11	56.28
16	0	0.74	1.19	1.76	2.27	3.13	5.58	9.74	0	0.77	0.89	3.11	5.47	11.23	10.08	12.5
17	0	0	0	0	0.76	7.96	20.79	31.76	0	0.74	1.98	3.14	4.56	9.88	15.81	31.06
18	0	0	0	1.41	5.79	7.98	11.88	22.92	0	0	0	0.21	2.85	5.14	7.3	11.06
19	0	0.3	0.75	1.1	1.23	3.47	4.01	9.18	0	0	0	0	0	6.94	10.41	19.39
20	0	0	0	0	0.83	1.84	4.59	12.62	0	0	0	0	0	0	1.46	4.36
21	0	0	0	1	1.75	3.61	8.73	12.98	0	0	0.91	1.06	1.68	4.33	9.65	14.59
22	0	1.27	2	4.58	5.66	14.29	20.63	24.74	0	1.41	2.4	3.79	5.81	14.75	22.66	28
23	0	0	2.49	1.72	5.06	7.6	13.07	19.33	0	0	0	2.31	1.63	9.57	14.55	22.17
24	0	1.08	1.37	5.04	5.07	14.3	22.71	29.78	0	0	0	1.25	3.19	14.52	26.65	36.8
25	0	0	1.7	2.97	3.59	12.68	22.64	34.71	0	0	2.96	3.47	4.39	20.51	33.89	37.55

## Sheet: Fig 2B1
Cell #	Control	HAL
1	9.56	19.97
2	3.5	10.55
3	9.54	15.35
4	5	8.03
5	2.27	2.53
6	2.61	5.41
7	2.25	4.08
8	8.27	7.35
9	9.6	1
10	2.15	4.46
11	1.65	4.48
12	3.74	5.39
13	4.6	7.7
14	3.63	4.52
15	12.56	11.09
16	3.14	6.35
17	3.88	3.57
18	3.56	6.44
19	4.2	6.42
20	8.39	8.81
21	11.11	7.31
22	4.26	6.43
23	3.7	4.72
24	3.96	6.06
25	21.36	45.46
26	22.18	25.5
27	4.8	5.54
28	3.68	6.65
29	3.64	5.28
30	2.7	5.92
31	3.41	9.88
32	3.9	5.94
33	4.7	8.64
34	5.98	19.19
35	10.97	11.13
36	4.92	7.1
37	3.82	10.95
38	1.09	14.05
39	1.31	4.48

## Sheet: Fig 2B2
Cell #	Control	HAL
1	29.1	47.75
2	51.32	52.55
3	49.62	50.79
4	11.94	49.8
5	20.22	38.73
6	31.44	36.62
7	18.5	45.55
8	23.22	51.43
9	32.88	52.6
10	8.24	10.17
11	6.07	5.47
12	7.76	2
13	11.7	29.4
14	7.64	16.56
15	8.6	13.86
16	13.7	7.57
17	14.5	6.65
18	7.79	13.2
19	20.1	15.12
20	31.43	52.24
21	16.39	14.32
22	5.53	5.59
23	6.56	9.93
24	5.57	9.23
25	7.08	7.64

## Sheet: Fig 3A1
	Control	Control	Control	Control	Control	Control	Control	Control	CLZ	CLZ	CLZ	CLZ	CLZ	CLZ	CLZ	CLZ
Cell #	0	0.04	0.06	0.085	0.13	0.26	0.51	0.83	0	0.04	0.06	0.085	0.13	0.26	0.51	0.83
1	0	1.93	5.24	8.93	11.44	25.87	34.59	38.78	0	0	2.26	4.05	4.23	14.56	23.91	32.07
2	0	0	2.37	5.42	8.82	29.85	41.88	38.31	0	0	0	0.49	1.17	10.29	29.23	37.15
3	0	4.35	7.51	10.52	13.87	15.48	14.43	21.07	0	2.36	5.96	7.93	12.5	33.69	43.15	29.68
4	0	0	0.93	1.56	3.83	14.15	44.44	56.12	0	0	0	0	2.28	4.57	17.4	28.59
5	0	12.65	22.19	29.04	31.72	36.55	40.2	44.21	0	0	3.44	6.61	11.26	24.64	33.94	33.84
6	0	4.5	9.21	12.7	20.39	39.09	50.55	49.27	0	0	0	0	0	11.57	27.93	39.91
7	0	0	4.63	10.44	23.27	51.16	60.56	62.8	0	0	0	0	0	11.69	43.07	59.52
8	0	18.59	30.92	37.63	37.77	33.14	35.78	44	0	3.86	8.58	14.09	21.03	32.75	38.55	39.76
9	0	18.3	28.65	38.54	44.29	60.32	65.7	67.89	0	4.4	8.21	15.99	25.29	43.52	55.92	60.97
10	0	0	0.62	2.03	2.31	30.7	37.33	39.01	0	0	0	0	0	0.57	7.47	12.12
11	0	18.09	27.66	31.71	38.28	47.25	46.79	44.13	0	3.4	10.25	16.57	24.08	38.98	44.84	46.64
12	0	1.2	5.45	7.18	10.02	12.53	18.19	15.22	0	0	2.83	4.31	10.48	15.5	24.43	23.8
13	0	17.51	26.37	33.51	39.13	52.86	57.7	60.38	0	5.08	10.23	18.8	27.33	41.86	54.54	56.61
14	0	11.01	18.25	25.5	32.99	49.78	56.32	56.59	0	0	3.57	6.26	10.42	33.58	57.5	61.44
15	0	10.51	17.45	22.77	28.11	42.84	46.66	47.11	0	1.74	4.02	5.53	9.24	16.94	30.5	37.76
16	0	10.89	20.24	28.97	39.22	57.97	62.78	61.55	0	1.63	6.57	11.76	18.92	47.9	69.83	69.71
17	0	17.59	30.79	35.14	40.58	53.25	51.12	48.47	0	5.17	8.46	20.09	35.08	46.38	53.41	51.76
18	0	4.88	7.63	14.32	18.46	35.16	45.17	44.87	0	0	0	5.21	5.55	19.09	33.11	50.99
19	0	3.17	4.13	7.22	10.72	23.39	29.14	32.07	0	0.72	0.82	0.56	2.53	15.46	26.51	35.71
20	0	0.75	2.37	4.21	7.12	18.57	25.68	26.72	0	0	0	0	3.11	13.1	23.26	37.97
21	0	0.81	1.56	4.19	8.22	18.56	26.87	31.52	0	2.19	2.38	2.76	3.77	11.97	19.51	35.5
22	0	0	0	2.94	6.69	20.16	29.23	31.76	0	1.06	1.68	0.69	3.56	9.08	15.9	31.54
23	0	0	0	4.08	8.03	23.15	32.14	33.13	0	0	0	0	1.5	5.8	15.72	36.98
24	0	5.04	9.49	16.07	20.69	34.13	34.65	29.6	0	0	2.58	3.03	5.98	15.89	17.43	27.35
25	0	8.6	14.68	25.06	30.74	34.89	25.57	21	0	0	4.29	7.33	11.94	26.54	27.15	17.2
26	0	1.03	0.86	1.61	4.01	34.19	37.56	36.06	0	0	0	0	0	6.19	28.63	43.47
27	0	9.56	16.19	23.68	29.99	46.29	52.05	51.25	0	3.46	5.48	7.66	11.31	27.24	40.93	55.07
28	0	0	0	0.79	1.48	10.68	16.34	15.17	0	0	0.86	1.11	1.93	7.47	12.89	12.96
29	0	8.8	15.21	26.59	33.06	44.03	48.29	51.17	0	1.23	5.42	8.8	13.33	29.85	36.91	46.48
30	0	0	0	1.2	2.45	31.23	44.47	49.72	0	0	1.18	1.17	1.77	10.31	32.36	44.12
31	0	6.16	6.8	11.44	19.67	36.35	41.01	45.84	0	0	2.13	1.92	2.45	20.07	34.21	49.74
32	0	3.54	7.99	13.04	16.71	33.36	37.85	35.6	0	0	0	3.32	4.69	16.97	31.31	40.08
33	0	1.47	2.71	4.84	5.41	15.72	26.76	27.9	0	0.66	1.71	1.4	2.79	8.93	15.76	32.04

## Sheet: Fig 3A2
	Control	Control	Control	Control	Control	Control	Control	Control	CLZ	CLZ	CLZ	CLZ	CLZ	CLZ	CLZ	CLZ
Cell #	0	0.04	0.06	0.085	0.13	0.26	0.51	0.83	0	0.04	0.06	0.085	0.13	0.26	0.51	0.83
1	0	2.28	1.54	4.78	4.76	16.8	25.23	29.49	0	0	0	1.31	1.52	10.43	19.47	35.54
2	0	3.6	6.94	12.02	17	33.69	48.11	59.13	0	0.63	0.66	3.67	4.72	17	30.86	47.42
3	0	1.6	3.21	5.59	8.78	21.88	35.67	49.26	0	0	0.44	1.08	1.9	7.89	17.58	21.23
4	0	2.03	4.77	6.97	11.85	25.54	36.12	48.25	0	0.71	1.61	3.03	4.31	14.2	22.35	22.07
5	0	0	0	1.39	1.73	3.36	8.39	14.65	0	0	0	0	1.14	1.53	3.59	6.49
6	0	1.38	3.18	3.57	3.57	3.94	3.91	8.26	0	0	0	0.54	0.6	0.79	1.04	1.49
7	0	0	0	1.59	2.1	15.32	28.41	38.3	0	0	0	0	0	0	10.44	44.64
8	0	2.37	4.08	9.07	15.07	29.11	45.49	54.29	0	0	0	4.06	4.46	24.24	38.21	60.53
9	0	2.84	4.57	8.09	9.1	17.95	35.87	47.73	0	0	1.24	3.43	4.66	13.85	22.61	51.27
10	0	3.07	5.63	8.09	8.9	12.76	13.43	19.33	0	0	1.77	4.54	4.02	9.9	12.95	35.68
11	0	0	0	0	0	0.57	8.55	16.11	0	0	0	0	1.47	4.59	5.8	26.05
12	0	2.44	3.63	3.16	3.22	2.75	10.61	34.6	0	0	0.37	3.26	5.33	15.05	22.56	57.15
13	0	0	0	0	0	0.8	3.06	7.56	0	0	0	0	0	0	2.05	13.47
14	0	2.18	4.31	7.36	10.85	20.39	26.63	31.66	0	0	0	0.11	0.6	13.07	21.76	32.89
15	0	0	0	0	0	1.31	11.8	27.73	0	0	0	0	0	0	0	34.77
16	0	0.32	0.48	0	0.95	10.73	25.06	41.21	0	0	2.45	5.19	9.51	26.14	36.45	41.89
17	0	0	0	0	0	3.05	5.87	12.06	0	0	0	0	0	0	0.47	4.16
18	0	0	0	1.82	1.43	1.75	4.01	11.05	0	0	0	1.07	1.89	1.77	6.1	4.42
19	0	0	0	0	0.18	2.18	9.92	17.83	0	0	0	0.61	0.87	0.59	1.12	6.16
20	0	0	0	0	0	3.56	11.7	21.84	0	0	0	0	0	0	1.02	8.36
21	0	2.35	5.21	9.08	13.52	28.58	37.96	48.28	0	0	2.07	2.52	2.64	11.09	19.39	32.95
22	0	0	0	0.86	4.02	12.03	21.9	30.59	0	0	0	0	0	5.16	7.83	8.68
23	0	1.26	4.59	7.36	11.88	23.96	29.33	37.95	0	0	0.77	1.38	1.88	13.3	29.46	30.83
24	0	2.5	6.22	9.56	13.23	28.93	39.85	45.54	0	0	0	0	0	3.65	19.71	34
25	0	0	6.2	9.26	14.63	31.84	44.97	52.3	0	0	0	0	0	12.99	35.36	44.78
26	0	0.66	0.67	0.98	3.42	9.05	16.98	29.56	0	0	0	0	0	2.72	10.7	18.61
27	0	2.53	4.37	7.1	9.51	23.63	34.89	46.05	0	0.32	1.46	1.93	4.41	10.71	23.01	34.27

## Sheet: Fig 3B1
Cell #	Control	CLZ
1	3.57	6.35
2	6.98	14.33
3	1.41	5.56
4	11.62	16.91
5	0.31	5.2
6	3.1	13.29
7	4.62	15.12
8	2.87	2.57
9	0.78	2.29
10	11.54	34.2
11	1.51	2.56
12	3.34	5.21
13	0.67	1.93
14	1.59	5.98
15	1.67	3.88
16	2.07	4.39
17	1.91	2.7
18	2.86	5.58
19	3.92	9.44
20	6.31	9.28
21	5.64	5.64
22	7.85	8.64
23	7.36	15.11
24	3.75	4.91
25	3.64	6.48
26	11	18.47
27	1.9	2.69
28	14.1	12.7
29	1.32	3.01
30	10.58	13.34
31	2.76	7.65
32	3.73	7.8
33	6.26	9.16

## Sheet: Fig 3B2
Cell #	Control	CLZ
1	6.13	10.3
2	2.11	6.34
3	3.93	13.15
4	2.88	8.3
5	16.13	31.58
6	3.78	>83
7	9.89	46.46
8	3.12	5.96
9	3.05	7.28
10	0.96	9.72
11	34.13	29.97
12	22.3	7.82
13	41.49	50.93
14	3.22	11.05
15	29.34	74.34
16	12.05	5.5
17	24.39	56.91
18	29.51	17.94
19	25.42	58.44
20	21.22	53.35
21	2.63	7.45
22	9.15	20.13
23	3.07	13.75
24	3.1	21.71
25	3.35	14.16
26	8.9	23.7
27	3.22	8

## Sheet: Fig 4A1
	Control	Control	Control	Control	Control	Control	Control	Control	HAL	HAL	HAL	HAL	HAL	HAL	HAL	HAL
Cell #	0	0.04	0.06	0.085	0.13	0.26	0.51	0.83	0	0.04	0.06	0.085	0.13	0.26	0.51	0.83
1	0	0	0	0	0	0.58	1.63	1.14	0	0	0	0	0	0.72	2.07	3.46
2	0	0	0	0	0	0.91	1.79	2.1	0	0	0	0	0	2.94	4.78	9.43
3	0	0	0	2.4	1.27	5.52	6.6	5.79	0	2.53	5.37	6.07	7.42	17.39	32.27	32.62
4	0	0	2.48	3.1	6.83	6.04	4.19	8.41	0	3.64	5.55	7.69	7.75	16.16	29.19	40.35
5	0	0	2.27	1.86	4.68	7.88	17.31	15.01	0	2.17	1.74	3.42	5.37	18.77	56.89	56.07

## Sheet: Fig 4A2
	Control	Control	Control	Control	Control	Control	Control	Control	HAL	HAL	HAL	HAL	HAL	HAL	HAL	HAL
Cell #	0	0.04	0.06	0.085	0.13	0.26	0.51	0.83	0	0.04	0.06	0.085	0.13	0.26	0.51	0.83
1	0	0	0	0	0	0.07	0.85	2.31	0	0	0	0	0	0	2.05	6.79
2	0	0	0	0	0.73	3.01	5.31	10.77	0	0	0	0	0	0.88	4.33	13.45
3	0	0	0	0	0	1.79	2.89	8.6	0	0	0	0	0.72	1.62	3.34	8.18
4	0	0	0	0	0	2.17	1.54	5.13	0	0	0	0	0.87	2.85	7.59	11.53
5	0	0	0	0	0.34	1.38	7.48	12.55	0	0	0	0	4.23	7.83	19.29	34.44
6	0	0	0	0	2.26	5.63	9.43	15.1	0	0	0	0	3.01	4.03	10.41	19.77
7	0	0	0	0	0.78	4.71	9.17	14.71	0	0	0	0.71	2.32	4.19	11.43	21.87
8	0	0	0	0	0	0.46	1.58	5.87	0	0	0	0.45	1.35	1.54	2.87	8.44
9	0	0	0	0	0	0.82	0.93	2.35	0	0	0	0	0	0.51	1.69	3.61
10	0	0	0	0	0	0.69	0.47	3.22	0	0	0	0	0	2.75	5	5.82
11	0	0	0	0	0	0.51	3.76	8.77	0	0	0	0	0	1.44	4.23	9.34
12	0	0	0	0	0	2.38	2.17	4.93	0	0	0	0	0	8.42	13.35	17.4
13	0	0	0	0	0	0.02	0.58	7.36	0	0	2.36	2.13	2.52	5.87	8.67	13.67
14	0	0	0	0	0	0.97	2.78	4.78	0	0	0	0	0	4.1	6.93	14.22
15	0	0	0	0	0.16	3.47	6.02	12.37	0	0	0	0	0	2.4	8.21	15.8
16	0	0	0	0	0	0.89	3.77	9.29	0	0	0	0	0	6.02	9.76	12.09
17	0	0	0	0	1.8	0.61	2.74	8.42	0	0	0	0	0	4.57	9.25	11.06
18	0	0	0	0	0	2.64	3.13	5.96	0	0	0	0	0	0.87	3.15	4.76
19	0	0	0	0	2.87	4.43	7.17	18.47	0	0	0	0	0	0.92	5.61	19.42
20	0	0	0	0	0	0.47	1.07	5.95	0	0	0	0	0	5.04	7.47	14.33
21	0	0	0	0	1.38	6.81	15.51	23.49	0	0	0.51	2.6	1.2	9.55	16.05	20.49
22	0	0	0.79	0.64	0.34	4.96	14.97	24.57	0	0	0	0	3.37	6.95	16.94	22.41
23	0	0	0	0	0.66	0.87	11.14	39.81	0	0	0	0	0.01	2.33	20.81	46.07
24	0	0	0	0	0	1.86	2.81	11.56	0	0	2.24	1.81	1.54	3.23	11.23	20.06
25	0	0	0	0	0.05	0.54	3.28	6.45	0	0	0	0	0	2.97	4.66	8.02
26	0	1.24	3.42	4.36	4.45	12.59	15.62	23.62	0	0	0	8.73	11.93	17.9	28.71	33.37
27	0	0.07	1.29	1.18	1.89	2.07	2.72	6.74	0	0	0	1.5	2.12	1.15	9.63	14.34
28	0	0	0	0	0	0.56	3.02	12.17	0	0	0	0	0.2	2.12	9.33	15.53
29	0	0	2.13	2.83	4.81	10.43	17.89	23.47	0	2.34	3.67	4.73	4.22	10.34	25.47	23.45
30	0	0	0	0	0.18	10.65	23.08	34.41	0	0	0	0	0	6.82	23.83	31.8
31	0	0	0	0	0	1.62	0.78	3.54	0	0	0	0	0	0.3	3.79	10.95
32	0	0	0	0	0	1.22	4.15	21.43	0	0	0	0	0	3.91	13.14	24.81
33	0	0	0	0	0	3.11	3.11	23.31	0	0	0	0	0.35	0.28	9.86	35.8
34	0	0	0	0	0	2.14	3.16	7.09	0	0	0.54	1.86	2.14	6.93	16.53	25.24
35	0	0	0	0	0	1.35	3.08	8.07	0	0	1.64	1.64	2.15	8.69	17.14	21.17
36	0	0	0	0	0	0.62	2.24	7.13	0	0	0	0	0	7.19	15.59	26.79
37	0	0	0	0	0	0.42	1.01	2.79	0	0	0	0	0.93	5.29	8.55	15.63
38	0	0	0	0	0.89	1.99	1.59	5.29	0	0	1.47	2.65	3.21	6.68	11.76	17.26
39	0	0	0	0	0	1.16	1.29	3.66	0	0	0	2.14	2.97	6.89	11.7	17.95
40	0	0	0	0	0	1.51	2.86	6.62	0	0	0	4.1	5.76	11.83	11.83	15.61
41	0	0	0	0	0	1.16	2.14	5.04	0	0	0.86	0.68	1.98	4.92	5.27	7.53
42	0	0	0	0	0	1.76	3.38	6.87	0	0	0	0	3.43	6.76	12.77	20.82
43	0	0	0	0	0	0.38	1.64	3.09	0	0	0	1.35	1.19	4.21	6.97	11.82
44	0	0	0	0	2.88	6.73	13.02	18.83	0	0	1.23	2.84	5.05	10.04	16.19	28.1
45	0	0	0	2.22	3.9	11.36	19.05	26.46	0	0.11	1.36	5.97	6.69	16.7	21.95	42.03
46	0	0	0	0	0	3.23	6.02	13.38	0	0	0	0	1.86	4.98	8.44	20.85
47	0	0	0	0	0	1.76	5.59	10.58	0	0	1.05	0.38	1.78	6.87	10.61	20.59
48	0	0	0	0	0	1.12	2.94	8.2	0	0	0.38	0.35	1.92	5.11	8.14	17.81
49	0	0	0	0	0	0.52	2.16	7.28	0	0	0.62	0.81	2.31	6.24	10.55	23.42
50	0	0	0	0	0	0.21	1.04	3.67	0	0	0	0	1.21	2.33	4.7	11.1

[truncated: 10 more sheets: Fig 4A3, Fig 4B1, Fig 4B2, Fig 4B3, Fig 5A1, Fig 5A2, Fig 5A3, Fig 5B1, Fig 5B2, Fig 5B3]
